# Supplementary material for: Copper Resistance Mechanism and Copper Response Genes in Corynebacterium crenatum
Source: Microorganisms. 2024 May 8;12(5):951. doi: 10.3390/microorganisms12050951 (PMC11124244; doi:10.3390/microorganisms12050951)
Supplement: Supplementary file 1 [file microorganisms-12-00951-s001.zip]

Archive with 1 entries (1 files):
- microorganisms-2963699-supplementary.pdf
